# Supplementary material for: Association between cardiovascular diseases and pregnancy-induced hypertensive disorders in a population of Cameroonian women at Yaoundé: A case-control study
Source: PLoS One. 2019 Dec 16;14(12):e0225591. doi: 10.1371/journal.pone.0225591 (PMC6913940; doi:10.1371/journal.pone.0225591)
Supplement: S3 File — (XLSX) [file pone.0225591.s003.xlsx]

## Sheet: data
hospital_attended	case_situation	birth	rehdp	gesthyperten	antihyperten	proteinuria	seizure	totpregnancy	multibirth	smokestat	famhist	education	matrimonial
HGOPY	No Diseases	1982	None	No	No	NA	NA	5	No	I never smoked	No	Higher education	Married
HGOPY	No Diseases	1979	None	No	No	NA	NA	2	No	I smoke	Yes	Higher education	I live with my partner but not married
HGOPY	No Diseases	1991	None	No	No	NA	NA	3	No	I never smoked	No	Primary	I live with my partner but not married
HGOPY	No Diseases	1988	Gestational Hypertension	Yes	No	No	No	3	No	I never smoked	Yes	Primary	I live with my partner but not married
HGOPY	No Diseases	1981	None	No	No	NA	NA	5	No	I smoke	No	Higher education	Married
HGOPY	No Diseases	1990	Gestational Hypertension	Yes	I dont know	No	No	3	No	I never smoked	No	Higher education	Married
HGOPY	No Diseases	1997	None	No	No	NA	NA	1	Yes	I smoke	No	Higher education	Single
HGOPY	No Diseases	1985	None	No	No	NA	NA	6	No	I never smoked	No	Primary	I live with my partner but not married
HGOPY	No Diseases	1986	None	No	No	NA	NA	3	No	I never smoked	No	Higher education	Married
HGOPY	No Diseases	1984	None	No	No	NA	NA	2	No	I never smoked	No	Higher education	I live with my partner but not married
HGOPY	No Diseases	1989	None	No	No	NA	NA	4	Yes	I never smoked	No	NA	NA
HGOPY	No Diseases	1981	None	No	No	NA	NA	4	No	I never smoked	No	Higher education	Married
HGOPY	No Diseases	1985	None	No	No	NA	NA	1	No	I never smoked	Yes	Higher education	I live with my partner but not married
HGOPY	No Diseases	1979	None	No	No	NA	NA	5	No	I never smoked	Yes	Higher education	Married
HGOPY	No Diseases	1984	None	No	No	NA	NA	2	No	I never smoked	No	Secondary	Single
HGOPY	No Diseases	1989	None	No	No	NA	NA	2	No	I never smoked	No	Secondary	Single
HGOPY	No Diseases	1983	None	No	No	NA	NA	2	No	I never smoked	Yes	Higher education	Single
HGOPY	No Diseases	1978	None	No	No	NA	NA	7	No	I never smoked	No	Primary	I live with my partner but not married
HGOPY	No Diseases	1983	None	No	No	NA	NA	2	No	I never smoked	No	Higher education	Married
HGOPY	No Diseases	1985	None	No	NA	NA	NA	NA	NA	NA	NA	NA	NA
HGOPY	No Diseases	1985	None	No	No	NA	NA	4	No	I never smoked	Yes	Secondary	Married
HGOPY	No Diseases	1979	None	No	No	NA	NA	6	No	I never smoked	Yes	Higher education	Married
HGOPY	No Diseases	1965	None	No	No	NA	NA	3	No	I never smoked	No	Higher education	Single
HGOPY	No Diseases	1994	None	No	No	NA	NA	3	No	I used to but I stopped	No	Secondary	I live with my partner but not married
HGOPY	No Diseases	1964	None	No	No	NA	NA	4	No	I never smoked	No	Higher education	Widow
HGOPY	No Diseases	1986	None	No	I dont know	NA	NA	3	No	I never smoked	I dont know	Higher education	Married
HGOPY	No Diseases	NA	None	No	No	NA	NA	4	Yes	I used to but I stopped	I dont know	NA	I live with my partner but not married
HGOPY	No Diseases	NA	NA	NA	NA	NA	NA	21	NA	I never smoked	I dont know	NA	Single
HGOPY	No Diseases	NA	None	No	No	NA	NA	2	No	I never smoked	Yes	Higher education	Single
HGOPY	No Diseases	1981	None	No	I dont know	NA	NA	5	Yes	I used to but I stopped	I dont know	Higher education	Married
HGOPY	No Diseases	1980	None	No	No	NA	NA	2	Yes	I never smoked	Yes	Secondary	I live with my partner but not married
HGOPY	No Diseases	1980	None	No	No	NA	NA	3	No	I never smoked	I dont know	Secondary	I live with my partner but not married
HGOPY	No Diseases	1990	None	No	No	NA	NA	2	Yes	I never smoked	No	Higher education	I live with my partner but not married
HGOPY	No Diseases	1985	Gestational Hypertension	Yes	Yes	I dont remember	No	3	No	I never smoked	I dont know	Secondary	I live with my partner but not married
HGOPY	No Diseases	1975	Gestational Hypertension	Yes	Yes	Yes	No	4	No	I never smoked	I dont know	Secondary	Married
HGOPY	No Diseases	1991	None	No	No	NA	NA	2	No	I used to but I stopped	Yes	Secondary	Single
HGOPY	No Diseases	1985	None	No	No	NA	NA	3	No	I never smoked	Yes	Higher education	I live with my partner but not married
HGOPY	No Diseases	1978	None	No	No	NA	NA	7	No	I never smoked	I dont know	Secondary	Married
HGOPY	No Diseases	1990	None	No	No	NA	NA	2	No	I never smoked	Yes	Secondary	Single
HGOPY	No Diseases	1992	None	No	No	NA	NA	3	No	I used to but I stopped	Yes	Secondary	Married
HGOPY	No Diseases	1984	Preeclampsia	Yes	Yes	No	Yes	2	No	I never smoked	Yes	Higher education	Married
HGOPY	No Diseases	1990	Eclampsia	Yes	Yes	I dont remember	Yes	3	No	I never smoked	I dont know	Secondary	Single
HGOPY	No Diseases	1992	None	No	No	NA	NA	1	No	I never smoked	No	Higher education	Single
HGOPY	No Diseases	1984	Preeclampsia	Yes	Yes	Yes	Yes	2	No	I never smoked	Yes	Primary	I live with my partner but not married
HGOPY	No Diseases	1985	None	No	No	NA	NA	3	Yes	I used to but I stopped	Yes	Higher education	I live with my partner but not married
HGOPY	No Diseases	1990	None	No	No	NA	NA	1	No	I used to but I stopped	Yes	Secondary	Single
HGOPY	No Diseases	1992	None	No	No	NA	NA	1	No	I never smoked	I dont know	Secondary	Single
HGOPY	No Diseases	1980	None	No	No	NA	NA	2	No	I never smoked	I dont know	Primary	I live with my partner but not married
HGOPY	No Diseases	1980	None	No	No	NA	NA	2	Yes	I never smoked	Yes	Primary	Married
HGOPY	No Diseases	1985	None	No	No	NA	NA	3	No	I never smoked	Yes	NA	I live with my partner but not married
HGOPY	No Diseases	1990	None	No	No	NA	NA	2	No	I never smoked	Yes	Primary	Single
HGOPY	No Diseases	1988	None	No	No	NA	NA	3	No	I never smoked	Yes	Secondary	I live with my partner but not married
HGOPY	No Diseases	1990	None	No	No	NA	NA	1	Yes	I never smoked	Yes	Secondary	Single
HGOPY	No Diseases	1988	None	No	No	NA	NA	1	No	I never smoked	Yes	Secondary	Single
HGOPY	No Diseases	1987	None	No	No	NA	NA	2	No	I never smoked	Yes	Secondary	Single
HGOPY	No Diseases	1980	None	No	No	NA	NA	1	Yes	I never smoked	Yes	Secondary	Married
HGOPY	No Diseases	1985	Gestational Hypertension	Yes	Yes	I dont remember	Yes	5	No	I never smoked	Yes	Primary	Married
HGOPY	No Diseases	1990	None	No	No	NA	NA	4	No	I never smoked	No	Secondary	Single
HGOPY	No Diseases	1990	None	No	No	NA	NA	2	No	I used to but I stopped	Yes	Secondary	Single
HGOPY	No Diseases	1990	None	No	No	NA	NA	3	No	I never smoked	I dont know	Secondary	Widow
HGOPY	No Diseases	1987	None	No	No	NA	NA	2	No	I never smoked	No	Higher education	Single
HGOPY	No Diseases	1986	None	No	No	NA	NA	2	No	I never smoked	Yes	Secondary	Single
HGOPY	No Diseases	1988	None	No	No	NA	NA	2	No	I never smoked	Yes	Secondary	Married
HGOPY	No Diseases	1982	None	No	No	NA	NA	5	Yes	I never smoked	Yes	Secondary	Married
HGOPY	No Diseases	1990	None	No	No	NA	NA	1	No	I never smoked	I dont know	Secondary	I live with my partner but not married
HGOPY	No Diseases	1990	None	No	No	NA	NA	2	Yes	I never smoked	Yes	Secondary	I live with my partner but not married
HGOPY	No Diseases	1983	Preeclampsia	Yes	Yes	No	Yes	3	No	I never smoked	Yes	Secondary	I live with my partner but not married
HGOPY	No Diseases	1985	None	No	No	NA	NA	4	No	I never smoked	I dont know	Secondary	I live with my partner but not married
HGOPY	No Diseases	1978	Gestational Hypertension	Yes	Yes	I dont remember	No	3	No	I never smoked	Yes	Secondary	Married
HGOPY	No Diseases	1982	Preeclampsia	Yes	Yes	I dont remember	Yes	3	No	I never smoked	No	Secondary	Married
HGOPY	No Diseases	1992	None	No	No	NA	NA	3	Yes	I never smoked	Yes	Secondary	Married
HGOPY	No Diseases	1990	None	No	No	NA	NA	2	No	I never smoked	Yes	Secondary	Married
HGOPY	No Diseases	1980	None	No	No	NA	NA	4	Yes	I never smoked	Yes	Secondary	Married
HGOPY	No Diseases	1991	Gestational Hypertension	Yes	Yes	I dont remember	No	2	No	I never smoked	Yes	Primary	Single
HGOPY	No Diseases	1985	Preeclampsia	Yes	No	No	Yes	2	No	I never smoked	Yes	Higher education	I live with my partner but not married
HGOPY	No Diseases	1992	None	No	No	NA	NA	1	No	I used to but I stopped	Yes	Secondary	Single
HGOPY	No Diseases	1990	None	No	No	NA	NA	2	No	I never smoked	I dont know	Secondary	Single
HGOPY	No Diseases	1986	None	No	No	NA	NA	3	No	I smoke	No	Secondary	Single
HGOPY	No Diseases	1985	None	No	No	NA	NA	4	No	I used to but I stopped	Yes	Secondary	Married
HGOPY	No Diseases	1989	None	No	No	NA	NA	3	No	I never smoked	I dont know	Secondary	Married
HGOPY	No Diseases	1990	None	No	No	NA	NA	2	No	I never smoked	Yes	Primary	Single
HGOPY	Cerebrovascular Heart Disease	1983	Preeclampsia	Yes	Yes	I dont remember	Yes	4	No	I never smoked	No	Primary	Married
HGOPY	No Diseases	1991	None	No	No	NA	NA	3	No	I used to but I stopped	Yes	Secondary	Single
HGOPY	No Diseases	1985	Preeclampsia	Yes	Yes	No	Yes	2	No	I never smoked	Yes	Secondary	I live with my partner but not married
HGOPY	No Diseases	1988	None	No	No	NA	NA	2	Yes	I never smoked	I dont know	Secondary	Married
HGOPY	No Diseases	1990	Gestational Hypertension	Yes	Yes	I dont remember	No	3	No	I never smoked	No	Secondary	Single
HGOPY	No Diseases	1988	None	No	No	NA	NA	3	No	I never smoked	I dont know	Secondary	Married
HGOPY	No Diseases	1984	Preeclampsia	Yes	Yes	No	Yes	3	No	I never smoked	Yes	Primary	I live with my partner but not married
HGOPY	No Diseases	1990	None	No	No	NA	NA	2	No	I never smoked	I dont know	Secondary	Single
HGOPY	No Diseases	1984	None	No	No	NA	NA	2	Yes	I never smoked	Yes	NA	Single
HGOPY	No Diseases	1990	None	No	No	NA	NA	1	No	I never smoked	No	Secondary	Single
HGOPY	No Diseases	1990	Gestational Hypertension	Yes	Yes	I dont remember	No	2	No	I never smoked	No	Secondary	Single
HGOPY	No Diseases	1985	Eclampsia	Yes	Yes	I dont remember	Yes	3	No	I used to but I stopped	Yes	Secondary	Married
HGOPY	No Diseases	1989	None	No	No	NA	NA	3	No	I never smoked	I dont know	Secondary	Married
HGOPY	No Diseases	1991	None	NA	No	NA	NA	2	No	I never smoked	I dont know	Secondary	I live with my partner but not married
HGOPY	No Diseases	1990	None	No	No	NA	NA	2	No	I never smoked	Yes	Secondary	Single
HGOPY	No Diseases	1989	None	No	No	NA	NA	2	No	I never smoked	I dont know	Secondary	I live with my partner but not married
HGOPY	No Diseases	1982	None	No	No	NA	NA	3	No	I never smoked	Yes	Secondary	Married
HGOPY	No Diseases	1989	Gestational Hypertension	Yes	Yes	No	No	3	No	I never smoked	I dont know	Secondary	Married
HGOPY	No Diseases	1992	None	No	No	NA	NA	1	No	I never smoked	I dont know	Primary	I live with my partner but not married
HGOPY	No Diseases	1988	None	No	No	NA	NA	2	No	I never smoked	No	Secondary	Single
General Hospital	Hypertensive Diseases	1973	None	No	No	NA	NA	7	No	I never smoked	No	Secondary	Divorced
General Hospital	Cerebrovascular Heart Disease	1964	None	No	No	NA	NA	12	No	I never smoked	No	Higher education	Married
HGOPY	Hypertensive Diseases	1970	None	No	No	NA	NA	5	No	I never smoked	No	Higher education	Married
General Hospital	Hypertensive Diseases	1966	None	No	No	NA	NA	4	No	I never smoked	No	Primary	Single
General Hospital	Hypertensive Diseases	1973	None	No	No	NA	NA	13	No	I never smoked	No	Primary	Married
HGOPY	Hypertensive Diseases	1963	Gestational Hypertension	Yes	I dont know	Yes	No	5	Yes	I never smoked	Yes	Primary	Widow
General Hospital	Hypertensive Diseases	1978	None	No	No	NA	NA	2	No	I used to but I stopped	No	Higher education	Married
General Hospital	Hypertensive Diseases	1976	None	No	No	NA	NA	4	No	I never smoked	No	Primary	I live with my partner but not married
General Hospital	Hypertensive Diseases	1965	None	No	No	NA	NA	14	Yes	I never smoked	No	Primary	Divorced
General Hospital	Hypertensive Diseases	1969	None	No	No	NA	NA	6	No	I never smoked	No	Secondary	Married
General Hospital	Hypertensive Diseases	1962	Gestational Hypertension	Yes	Yes	No	No	6	No	I used to but I stopped	Yes	Primary	Widow
HGOPY	No Diseases	1974	None	NA	NA	NA	NA	4	Yes	I never smoked	No	Higher education	Married
HGOPY	No Diseases	1977	None	No	No	NA	NA	2	No	I never smoked	Yes	Primary	Married
HGOPY	No Diseases	1998	Preeclampsia	Yes	I dont know	I dont remember	Yes	1	No	I never smoked	No	Secondary	Single
HGOPY	No Diseases	1971	Gestational Hypertension	Yes	Yes	Yes	Yes	4	No	I never smoked	Yes	Higher education	I live with my partner but not married
HGOPY	No Diseases	1972	None	No	No	NA	NA	1	No	I never smoked	Yes	Higher education	Single
HGOPY	No Diseases	1976	Gestational Hypertension	Yes	Yes	No	No	4	No	I never smoked	Yes	Secondary	Single
HGOPY	No Diseases	1979	Eclampsia	Yes	No	Yes	Yes	3	No	I never smoked	No	Secondary	I live with my partner but not married
HGOPY	No Diseases	1965	Gestational Hypertension	Yes	No	No	No	6	Yes	I never smoked	Yes	Primary	I live with my partner but not married
HGOPY	No Diseases	1959	Gestational Hypertension	Yes	Yes	I dont remember	Yes	6	Yes	I never smoked	No	Primary	I live with my partner but not married
HGOPY	No Diseases	1988	Gestational Hypertension	Yes	Yes	Yes	Yes	2	No	I never smoked	No	Higher education	I live with my partner but not married
HGOPY	No Diseases	1984	None	No	No	NA	NA	5	No	I never smoked	Yes	Primary	I live with my partner but not married
HGOPY	No Diseases	1964	Gestational Hypertension	Yes	Yes	I dont remember	Yes	4	Yes	I never smoked	Yes	Secondary	I live with my partner but not married
HGOPY	No Diseases	1958	Preeclampsia	Yes	No	Yes	Yes	3	No	I used to but I stopped	Yes	Higher education	Married
HGOPY	No Diseases	1980	Gestational Hypertension	Yes	Yes	No	No	2	No	I never smoked	Yes	Higher education	Single
HGOPY	No Diseases	1986	None	No	No	NA	NA	2	Yes	I never smoked	No	Higher education	Married
HGOPY	No Diseases	1982	None	I dont know	No	NA	NA	2	No	I used to but I stopped	Yes	Secondary	I live with my partner but not married
HGOPY	No Diseases	1990	None	No	No	NA	NA	2	Yes	I never smoked	Yes	Secondary	I live with my partner but not married
HGOPY	No Diseases	1980	Gestational Hypertension	Yes	Yes	No	No	6	No	I never smoked	Yes	Primary	Married
HGOPY	No Diseases	NA	None	No	No	NA	NA	2	No	I never smoked	Yes	Higher education	Single
HGOPY	No Diseases	NA	None	No	No	NA	NA	5	No	NA	No	Primary	Widow
HGOPY	No Diseases	NA	None	No	No	NA	NA	3	No	I never smoked	No	Secondary	Divorced
HGOPY	No Diseases	NA	None	No	No	NA	NA	2	No	I never smoked	No	Higher education	Single
HGOPY	No Diseases	NA	None	No	No	NA	NA	4	No	I never smoked	No	Higher education	Married
HGOPY	No Diseases	1990	None	No	No	NA	NA	1	No	I never smoked	No	Secondary	Single
HGOPY	No Diseases	1986	None	No	No	NA	NA	3	No	NA	Yes	Secondary	Married
HGOPY	No Diseases	1976	None	No	No	NA	NA	4	No	I never smoked	No	Secondary	Married
HGOPY	No Diseases	1975	None	No	No	NA	NA	2	No	I never smoked	No	Higher education	Single
HGOPY	No Diseases	NA	None	No	No	NA	NA	1	No	I never smoked	Yes	Higher education	Single
HGOPY	No Diseases	NA	None	No	No	NA	NA	3	No	I never smoked	No	Secondary	Married
HGOPY	No Diseases	NA	None	No	No	NA	NA	2	No	I never smoked	No	Higher education	Single
HGOPY	No Diseases	1969	None	No	No	NA	NA	5	Yes	I smoke	Yes	Secondary	Married
HGOPY	No Diseases	1988	Gestational Hypertension	Yes	Yes	I dont remember	No	2	No	I never smoked	I dont know	Secondary	I live with my partner but not married
HGOPY	No Diseases	1977	Gestational Hypertension	Yes	Yes	No	Yes	3	No	I never smoked	Yes	Secondary	I live with my partner but not married
HGOPY	No Diseases	1986	None	No	No	NA	NA	3	No	I never smoked	No	Secondary	I live with my partner but not married
HGOPY	No Diseases	1989	Eclampsia	Yes	Yes	Yes	Yes	2	No	I never smoked	Yes	Higher education	Married
HGOPY	No Diseases	1963	Gestational Hypertension	Yes	Yes	No	No	8	Yes	I never smoked	Yes	Secondary	I live with my partner but not married
HGOPY	No Diseases	1976	None	No	No	NA	NA	5	No	I never smoked	No	Higher education	Married
HGOPY	No Diseases	1970	Gestational Hypertension	Yes	Yes	No	No	6	No	I never smoked	Yes	Higher education	Married
HGOPY	No Diseases	1960	None	No	No	NA	NA	6	Yes	I never smoked	Yes	Higher education	Married
HGOPY	No Diseases	1990	Eclampsia	Yes	Yes	Yes	Yes	2	Yes	I never smoked	No	Secondary	I live with my partner but not married
HGOPY	No Diseases	1968	Gestational Hypertension	Yes	Yes	No	No	3	No	I never smoked	Yes	Higher education	Married
HGOPY	No Diseases	1960	None	No	No	NA	NA	5	Yes	I never smoked	Yes	Higher education	Married
HGOPY	No Diseases	1984	None	No	No	NA	NA	4	No	I never smoked	No	Higher education	I live with my partner but not married
HGOPY	No Diseases	1996	None	No	No	NA	NA	1	No	I used to but I stopped	Yes	Higher education	Single
HGOPY	No Diseases	1989	None	No	No	NA	NA	3	No	I never smoked	Yes	Higher education	I live with my partner but not married
HGOPY	No Diseases	1990	None	No	No	NA	NA	1	Yes	I never smoked	Yes	Primary	Single
HGOPY	No Diseases	1993	Preeclampsia	Yes	No	I dont remember	Yes	2	Yes	I never smoked	Yes	Higher education	I live with my partner but not married
HGOPY	No Diseases	1970	Eclampsia	Yes	Yes	Yes	Yes	3	No	I never smoked	Yes	Higher education	Married
HGOPY	No Diseases	1986	None	No	No	NA	NA	3	No	I never smoked	I dont know	Higher education	Married
HGOPY	No Diseases	1966	None	No	No	NA	NA	6	Yes	I never smoked	Yes	Primary	Married
HGOPY	No Diseases	1962	Gestational Hypertension	Yes	Yes	No	No	4	No	I never smoked	No	Higher education	Divorced
HGOPY	No Diseases	1969	Gestational Hypertension	Yes	Yes	I dont remember	No	9	Yes	I never smoked	Yes	Primary	Married
HGOPY	No Diseases	1964	Gestational Hypertension	Yes	Yes	I dont remember	Yes	6	Yes	I never smoked	No	Primary	Married
HGOPY	No Diseases	1960	None	No	No	NA	NA	8	Yes	I never smoked	Yes	Primary	Married
HGOPY	No Diseases	1968	Gestational Hypertension	Yes	Yes	Yes	Yes	4	No	I never smoked	No	Secondary	I live with my partner but not married
HGOPY	No Diseases	1962	Eclampsia	Yes	Yes	I dont remember	Yes	5	No	I never smoked	Yes	Higher education	Married
HGOPY	No Diseases	1990	None	No	No	NA	NA	2	No	I never smoked	I dont know	Primary	Married
HGOPY	No Diseases	NA	None	No	No	NA	NA	4	No	I never smoked	No	NA	Married
HGOPY	No Diseases	1988	None	No	No	NA	NA	3	No	I never smoked	No	Secondary	Married
HGOPY	No Diseases	1982	None	No	No	NA	NA	4	No	I never smoked	No	Higher education	Married
General Hospital	Hypertensive Diseases	1956	None	No	No	NA	NA	5	No	I never smoked	No	Higher education	Married
General Hospital	Hypertensive Diseases	1959	None	No	I dont know	NA	NA	6	No	I never smoked	Yes	Secondary	Married
General Hospital	Cerebrovascular Heart Disease	1955	None	No	No	NA	NA	11	No	I never smoked	Yes	Higher education	Widow
General Hospital	Cerebrovascular Heart Disease	1958	None	No	No	NA	NA	10	No	I never smoked	Yes	Secondary	Married
HGOPY	Hypertensive Diseases	1973	None	No	No	NA	NA	5	No	I never smoked	Yes	Secondary	Married
HGOPY	Hypertensive Diseases	1967	None	No	No	NA	NA	3	No	I never smoked	Yes	Secondary	Married
HGOPY	Hypertensive Diseases	1983	None	No	No	NA	NA	1	No	I never smoked	No	Secondary	Married
General Hospital	Cerebrovascular Heart Disease	1954	None	No	No	NA	NA	11	No	I never smoked	No	Secondary	Widow
General Hospital	Hypertensive Diseases	1960	None	No	No	NA	NA	6	No	I never smoked	No	Primary	Married
General Hospital	Hypertensive Diseases	1971	None	No	No	NA	NA	3	No	I never smoked	Yes	Secondary	Married
General Hospital	Hypertensive Diseases	1976	Gestational Hypertension	Yes	Yes	No	No	7	No	I never smoked	Yes	Secondary	Married
General Hospital	Hypertensive Diseases	1976	None	No	No	NA	NA	10	No	I never smoked	Yes	Secondary	Married
General Hospital	Cerebrovascular Heart Disease	1964	None	No	No	NA	NA	3	No	I never smoked	Yes	Higher education	Single
HGOPY	Cerebrovascular Heart Disease	1964	Gestational Hypertension	Yes	No	Yes	No	14	Yes	NA	No	Secondary	Widow
HGOPY	Hypertensive Diseases	NA	NA	NA	NA	NA	NA	NA	NA	NA	NA	NA	NA
HGOPY	Hypertensive Diseases	1968	None	No	No	NA	NA	2	No	I never smoked	No	Secondary	Married
General Hospital	Cerebrovascular Heart Disease	1955	None	No	No	NA	NA	1	No	I never smoked	Yes	Primary	Divorced
HGOPY	Cerebrovascular Heart Disease	1968	None	No	No	NA	NA	5	No	I never smoked	Yes	Secondary	Married
General Hospital	Hypertensive Diseases	1964	None	No	No	NA	NA	6	No	I never smoked	Yes	Secondary	Married
General Hospital	Hypertensive Diseases	1964	Gestational Hypertension	Yes	No	No	No	6	Yes	NA	No	Primary	Married
HGOPY	No Diseases	1983	None	No	No	NA	NA	3	No	I never smoked	No	Higher education	Married
General Hospital	Hypertensive Diseases	1966	None	No	No	NA	NA	9	No	I never smoked	Yes	Secondary	Married
General Hospital	Hypertensive Diseases	1967	None	No	No	NA	NA	6	Yes	I never smoked	Yes	Secondary	Married
General Hospital	Cerebrovascular Heart Disease	1963	None	No	No	NA	NA	6	Yes	I never smoked	Yes	Secondary	Married
General Hospital	Hypertensive Diseases	1984	Preeclampsia	Yes	Yes	No	No	3	No	I never smoked	No	Higher education	Married
General Hospital	Hypertensive Diseases	1983	Gestational Hypertension	Yes	Yes	No	No	3	No	I never smoked	No	Secondary	Single
HGOPY	Hypertensive Diseases	1953	None	No	No	NA	NA	8	No	I never smoked	Yes	Secondary	Married
HGOPY	No Diseases	1981	None	No	I dont know	NA	NA	10	No	I never smoked	Yes	Secondary	Married
HGOPY	No Diseases	1975	None	No	No	NA	NA	3	No	I never smoked	No	Secondary	Married
HGOPY	No Diseases	1990	Preeclampsia	Yes	Yes	I dont remember	No	1	No	I never smoked	No	Higher education	Single
HGOPY	No Diseases	1976	None	No	I dont know	NA	NA	5	No	I never smoked	Yes	Primary	Single
HGOPY	No Diseases	1992	None	No	No	NA	NA	2	No	I never smoked	Yes	Secondary	I live with my partner but not married
HGOPY	No Diseases	1986	None	No	No	NA	NA	4	No	I never smoked	Yes	Higher education	I live with my partner but not married
HGOPY	No Diseases	1977	None	No	No	NA	NA	7	No	I never smoked	Yes	Secondary	I live with my partner but not married
HGOPY	No Diseases	1980	None	No	No	NA	NA	3	No	I never smoked	Yes	Higher education	Married
HGOPY	No Diseases	1978	None	No	No	NA	NA	5	No	I never smoked	No	Secondary	Married
HGOPY	No Diseases	1985	Gestational Hypertension	Yes	Yes	No	Yes	4	No	I never smoked	I dont know	Secondary	Married
HGOPY	No Diseases	1989	None	No	No	NA	NA	3	No	I never smoked	No	Higher education	Single
HGOPY	No Diseases	1982	None	No	No	NA	NA	4	No	I never smoked	No	Secondary	Single
HGOPY	No Diseases	1958	None	Yes	Yes	Yes	Yes	3	Yes	I never smoked	Yes	Higher education	Single
HGOPY	No Diseases	1984	None	No	No	NA	NA	3	Yes	I never smoked	Yes	Higher education	Married
HGOPY	No Diseases	1984	None	No	No	NA	NA	3	No	NA	I dont know	Higher education	Married
HGOPY	No Diseases	1989	None	No	No	NA	NA	1	No	I never smoked	No	Higher education	Single
HGOPY	No Diseases	1988	None	No	No	NA	NA	2	No	I never smoked	No	Higher education	Married
HGOPY	No Diseases	1992	Preeclampsia	Yes	No	Yes	No	1	No	I never smoked	No	Higher education	I live with my partner but not married
HGOPY	No Diseases	1969	None	No	No	NA	NA	7	No	I never smoked	Yes	Secondary	Married
HGOPY	No Diseases	1992	None	No	No	NA	NA	1	Yes	I never smoked	I dont know	Secondary	Single
HGOPY	No Diseases	1972	None	No	No	NA	NA	7	No	I never smoked	No	Higher education	Single
HGOPY	No Diseases	1997	None	No	No	NA	NA	2	No	I never smoked	No	Secondary	Single
General Hospital	Hypertensive Diseases	1962	None	No	No	NA	NA	12	No	I never smoked	I dont know	Primary	Married
General Hospital	Hypertensive Diseases	1959	None	No	No	NA	NA	8	No	I smoke	No	Primary	Married
General Hospital	Cerebrovascular Heart Disease	1972	None	No	No	NA	NA	6	No	I never smoked	Yes	Primary	Married
General Hospital	Hypertensive Diseases	1955	None	No	No	NA	NA	5	No	I never smoked	Yes	Primary	Widow
General Hospital	Hypertensive Diseases	1967	None	No	No	NA	NA	6	No	I never smoked	Yes	Secondary	Widow
HGOPY	Hypertensive Diseases	1985	None	No	No	NA	NA	2	No	I never smoked	No	Secondary	I live with my partner but not married
HGOPY	Hypertensive Diseases	1969	None	No	No	NA	NA	6	Yes	I used to but I stopped	No	Higher education	Divorced
HGOPY	Hypertensive Diseases	1967	None	No	No	NA	NA	4	No	I never smoked	No	Primary	Single
HGOPY	Hypertensive Diseases	1963	None	No	No	NA	NA	4	No	I never smoked	No	Higher education	Married
General Hospital	Hypertensive Diseases	1956	Eclampsia	Yes	No	I dont remember	Yes	7	Yes	I never smoked	No	Secondary	Married
General Hospital	Hypertensive Diseases	1976	None	No	No	NA	NA	3	No	I never smoked	No	Higher education	I live with my partner but not married
General Hospital	Hypertensive Diseases	1981	Gestational Hypertension	Yes	No	No	Yes	4	No	I never smoked	Yes	Secondary	Married
HGOPY	No Diseases	1982	None	No	No	NA	NA	3	No	I never smoked	Yes	Higher education	Single
HGOPY	Hypertensive Diseases	1967	None	No	No	NA	NA	6	Yes	I never smoked	Yes	Secondary	Widow
General Hospital	Hypertensive Diseases	1960	None	No	No	NA	NA	6	No	I never smoked	Yes	Primary	Married
HGOPY	No Diseases	1986	None	No	No	NA	NA	1	No	I never smoked	Yes	Higher education	Single
General Hospital	Cerebrovascular Heart Disease	1954	None	No	No	NA	NA	10	No	I never smoked	Yes	Primary	Married
General Hospital	Hypertensive Diseases	1989	Gestational Hypertension	Yes	Yes	No	No	6	No	I never smoked	Yes	Secondary	I live with my partner but not married
HGOPY	No Diseases	1986	None	No	No	NA	NA	3	No	I never smoked	No	Secondary	Married
General Hospital	Hypertensive Diseases	1967	None	No	No	NA	NA	4	No	I never smoked	No	Higher education	I live with my partner but not married
General Hospital	Hypertensive Diseases	1965	None	No	No	NA	NA	6	No	I never smoked	No	Secondary	Single
HGOPY	Hypertensive Diseases	1962	Gestational Hypertension	Yes	No	Yes	No	3	No	I never smoked	No	Primary	Divorced
HGOPY	Hypertensive Diseases	1984	None	No	No	NA	NA	2	No	I never smoked	No	Higher education	Single
General Hospital	Hypertensive Diseases	1967	None	No	No	NA	NA	9	Yes	I never smoked	Yes	Secondary	Married
General Hospital	Hypertensive Diseases	1958	Gestational Hypertension	Yes	No	Yes	No	7	No	I never smoked	Yes	Primary	Widow
General Hospital	Hypertensive Diseases	1959	Gestational Hypertension	Yes	No	Yes	No	5	No	I never smoked	Yes	Higher education	Widow
General Hospital	Hypertensive Diseases	1978	None	No	No	NA	NA	6	No	I never smoked	Yes	Secondary	I live with my partner but not married
General Hospital	Hypertensive Diseases	1972	None	No	No	NA	NA	5	No	I never smoked	No	Primary	Married
HGOPY	Hypertensive Diseases	1975	None	No	No	NA	NA	4	No	I never smoked	Yes	Secondary	Married
General Hospital	Hypertensive Diseases	1977	Gestational Hypertension	Yes	I dont know	No	No	3	No	I never smoked	No	Higher education	I live with my partner but not married
General Hospital	Hypertensive Diseases	1968	None	No	No	NA	NA	6	Yes	I used to but I stopped	No	Secondary	Married
General Hospital	Hypertensive Diseases	1973	None	No	NA	NA	NA	2	No	I never smoked	No	Secondary	Married
General Hospital	Hypertensive Diseases	1962	None	No	No	NA	NA	3	No	I smoke	No	Primary	Married
General Hospital	Hypertensive Diseases	1959	Gestational Hypertension	Yes	No	I dont remember	No	5	No	I never smoked	Yes	Primary	Divorced
General Hospital	Hypertensive Diseases	1960	Gestational Hypertension	Yes	Yes	Yes	No	7	No	I never smoked	No	Primary	Widow
HGOPY	Hypertensive Diseases	1965	None	No	No	NA	NA	8	No	I never smoked	No	Secondary	Married
General Hospital	Coronary Heart Disease	1959	Preeclampsia	Yes	Yes	Yes	Yes	12	Yes	I used to but I stopped	No	Primary	Married
General Hospital	Hypertensive Diseases	1962	None	No	No	NA	NA	6	No	I never smoked	No	Secondary	Widow
HGOPY	Hypertensive Diseases	1965	None	No	No	NA	NA	7	No	I never smoked	No	Secondary	Married
General Hospital	Hypertensive Diseases	1979	None	No	No	NA	NA	4	No	I never smoked	No	Higher education	Married
General Hospital	Hypertensive Diseases	1971	None	No	No	NA	NA	4	Yes	I never smoked	Yes	Secondary	Single
HGOPY	Hypertensive Diseases	1961	None	No	No	NA	NA	7	No	I never smoked	Yes	Secondary	Married
HGOPY	Hypertensive Diseases	1964	None	No	No	NA	NA	8	No	I never smoked	No	Primary	Married
HGOPY	Hypertensive Diseases	1997	Preeclampsia	Yes	Yes	No	No	2	No	I never smoked	I dont know	Secondary	Single
HGOPY	Hypertensive Diseases	1961	None	No	No	NA	NA	5	No	I never smoked	Yes	Secondary	Widow
HGOPY	Hypertensive Diseases	1960	None	No	No	NA	NA	5	No	I never smoked	No	Primary	Married
HGOPY	Hypertensive Diseases	1960	None	No	No	NA	NA	7	Yes	I never smoked	No	No formal education	I live with my partner but not married
General Hospital	Hypertensive Diseases	1985	None	No	No	NA	NA	4	No	I never smoked	No	Secondary	Married
General Hospital	Hypertensive Diseases	1967	None	No	No	NA	NA	2	No	I never smoked	Yes	Secondary	Married
HGOPY	Hypertensive Diseases	1959	None	No	No	NA	NA	6	No	I never smoked	Yes	Secondary	Widow
HGOPY	Hypertensive Diseases	1957	None	No	No	NA	NA	7	Yes	I never smoked	No	Secondary	Widow
HGOPY	Hypertensive Diseases	1960	None	No	No	NA	NA	5	No	I used to but I stopped	Yes	Secondary	Married
General Hospital	Hypertensive Diseases	1971	None	No	No	NA	NA	7	No	I never smoked	Yes	Secondary	I live with my partner but not married
General Hospital	Hypertensive Diseases	NA	NA	NA	NA	NA	NA	NA	NA	NA	NA	NA	NA
General Hospital	Hypertensive Diseases	1983	Gestational Hypertension	Yes	Yes	No	No	4	No	I never smoked	Yes	Secondary	Married
General Hospital	Cerebrovascular Heart Disease	NA	NA	NA	NA	NA	NA	NA	NA	NA	NA	NA	NA
General Hospital	Hypertensive Diseases	1987	Preeclampsia	Yes	Yes	No	No	2	No	I never smoked	Yes	Higher education	I live with my partner but not married
General Hospital	Hypertensive Diseases	NA	NA	NA	NA	NA	NA	NA	NA	NA	NA	NA	NA
General Hospital	Hypertensive Diseases	1960	None	No	No	NA	NA	5	No	I never smoked	No	Secondary	Widow
HGOPY	Hypertensive Diseases	1954	Gestational Hypertension	Yes	I dont know	No	No	7	No	I never smoked	No	Secondary	Widow
HGOPY	Hypertensive Diseases	1955	None	No	No	NA	NA	8	No	I never smoked	No	Primary	Married
HGOPY	Hypertensive Diseases	NA	None	No	No	NA	NA	4	NA	NA	NA	NA	NA
HGOPY	Hypertensive Diseases	1970	None	No	No	NA	NA	NA	Yes	NA	NA	NA	NA
HGOPY	No Diseases	1985	Eclampsia	Yes	I dont know	I dont remember	No	6	No	I never smoked	No	Secondary	Married
General Hospital	Hypertensive Diseases	1962	None	No	No	NA	NA	6	Yes	I smoke	No	Higher education	I live with my partner but not married
HGOPY	Hypertensive Diseases	1980	None	No	No	NA	NA	5	No	I never smoked	No	Secondary	Married
General Hospital	Hypertensive Diseases	NA	NA	NA	NA	NA	NA	NA	NA	NA	NA	NA	NA
HGOPY	Hypertensive Diseases	1968	None	No	No	NA	NA	4	No	I never smoked	Yes	Secondary	Widow
HGOPY	Hypertensive Diseases	1963	None	No	No	NA	NA	10	No	I used to but I stopped	Yes	Secondary	Married
General Hospital	Cerebrovascular Heart Disease	1960	None	No	No	NA	NA	1	No	I never smoked	Yes	Secondary	Single
General Hospital	Cerebrovascular Heart Disease	1977	None	No	No	NA	NA	1	No	I never smoked	Yes	Secondary	Single
General Hospital	Hypertensive Diseases	1957	None	No	No	NA	NA	9	No	I never smoked	No	Higher education	Married
HGOPY	Hypertensive Diseases	1973	None	No	No	NA	NA	9	No	I never smoked	Yes	Secondary	NA
General Hospital	Hypertensive Diseases	1966	None	No	No	NA	NA	7	Yes	I never smoked	No	Primary	Widow
HGOPY	Hypertensive Diseases	1960	None	No	No	NA	NA	7	No	I never smoked	Yes	Primary	Widow
General Hospital	Hypertensive Diseases	1977	Gestational Hypertension	Yes	No	No	No	5	No	I never smoked	Yes	Secondary	Married
HGOPY	Hypertensive Diseases	1964	None	No	No	NA	NA	2	No	I never smoked	No	Higher education	Married
General Hospital	Hypertensive Diseases	1965	None	No	No	NA	NA	8	No	I never smoked	Yes	Primary	Married
HGOPY	Hypertensive Diseases	1962	None	No	No	NA	NA	3	No	I used to but I stopped	No	Primary	Married
HGOPY	Hypertensive Diseases	1972	None	No	No	NA	NA	6	No	I never smoked	No	Secondary	Married
General Hospital	Cerebrovascular Heart Disease	1957	None	No	No	NA	NA	4	No	I never smoked	No	Secondary	Single
HGOPY	Hypertensive Diseases	1968	None	No	No	NA	NA	4	No	I never smoked	No	Secondary	Widow
HGOPY	Hypertensive Diseases	1961	None	No	No	NA	NA	3	No	I never smoked	No	Secondary	Divorced
General Hospital	Hypertensive Diseases	1966	None	No	No	NA	NA	5	No	I never smoked	Yes	Secondary	Single
General Hospital	Hypertensive Diseases	1960	None	No	No	NA	NA	1	No	I never smoked	No	Primary	Widow
General Hospital	Hypertensive Diseases	1967	Gestational Hypertension	Yes	Yes	Yes	No	4	No	I never smoked	Yes	Higher education	Married
General Hospital	Hypertensive Diseases	1964	None	No	No	NA	NA	4	No	I never smoked	No	Primary	Married
HGOPY	Hypertensive Diseases	1969	None	No	No	NA	NA	3	No	I never smoked	Yes	Secondary	I live with my partner but not married
General Hospital	Hypertensive Diseases	NA	None	No	No	NA	NA	4	No	I never smoked	Yes	Higher education	Single
General Hospital	Hypertensive Diseases	1961	None	No	No	NA	NA	15	No	I used to but I stopped	No	Higher education	Married
General Hospital	Hypertensive Diseases	1966	None	No	No	NA	NA	6	No	I never smoked	Yes	Secondary	Married
General Hospital	Hypertensive Diseases	1955	None	No	No	NA	NA	2	No	I never smoked	Yes	Secondary	Widow
General Hospital	Hypertensive Diseases	1965	None	No	No	NA	NA	6	No	I never smoked	Yes	Secondary	Married
General Hospital	Cerebrovascular Heart Disease	1957	None	No	No	NA	NA	3	No	I never smoked	Yes	Secondary	I live with my partner but not married
General Hospital	Hypertensive Diseases	1974	Preeclampsia	Yes	No	No	No	3	No	I never smoked	Yes	Higher education	I live with my partner but not married
General Hospital	Cerebrovascular Heart Disease	1963	None	No	No	NA	NA	6	No	I never smoked	No	Secondary	Married
General Hospital	Hypertensive Diseases	1980	Preeclampsia	Yes	Yes	No	No	4	No	I never smoked	No	Higher education	Single
HGOPY	No Diseases	1989	None	No	No	NA	NA	1	No	I never smoked	No	Secondary	I live with my partner but not married
HGOPY	No Diseases	1983	None	No	NA	NA	NA	3	No	I never smoked	No	Secondary	I live with my partner but not married
HGOPY	No Diseases	1986	None	No	NA	NA	NA	5	No	I never smoked	No	Secondary	Married
HGOPY	No Diseases	1980	None	No	NA	NA	NA	5	No	I never smoked	No	Primary	Married
HGOPY	No Diseases	1989	None	No	NA	NA	NA	4	No	I never smoked	No	Higher education	Married
HGOPY	No Diseases	1983	None	No	NA	NA	NA	4	No	I never smoked	No	Secondary	Married
General Hospital	Hypertensive Diseases	1960	None	No	No	NA	NA	7	No	I never smoked	No	Secondary	Widow
HGOPY	No Diseases	1979	None	No	No	NA	NA	7	No	I never smoked	No	No formal education	I live with my partner but not married
HGOPY	No Diseases	1983	None	No	No	NA	NA	3	No	I never smoked	Yes	Higher education	Married
HGOPY	No Diseases	1972	None	No	No	NA	NA	6	No	I never smoked	Yes	Secondary	Married
HGOPY	No Diseases	1980	None	No	No	NA	NA	10	No	I never smoked	No	Secondary	Married
HGOPY	No Diseases	1987	None	No	No	NA	NA	5	No	I never smoked	No	Secondary	I live with my partner but not married
HGOPY	No Diseases	1977	None	No	No	NA	NA	2	No	I never smoked	No	Secondary	Married
HGOPY	No Diseases	1981	None	No	No	NA	NA	2	No	I used to but I stopped	Yes	Higher education	Married
HGOPY	No Diseases	1997	None	No	No	NA	NA	1	No	I never smoked	No	Secondary	Single
HGOPY	No Diseases	1983	Gestational Hypertension	Yes	Yes	No	No	7	No	I never smoked	No	Secondary	Married
HGOPY	No Diseases	1996	None	No	No	NA	NA	2	Yes	I never smoked	I dont know	Secondary	Single
HGOPY	Hypertensive Diseases	1986	Gestational Hypertension	Yes	Yes	Yes	No	7	No	I never smoked	Yes	Primary	I live with my partner but not married
HGOPY	No Diseases	1987	None	No	No	NA	NA	3	Yes	I never smoked	Yes	Secondary	I live with my partner but not married
HGOPY	No Diseases	1976	None	No	No	NA	NA	4	No	I never smoked	Yes	Higher education	Married
HGOPY	No Diseases	1979	None	No	No	NA	NA	5	No	I never smoked	Yes	Higher education	Married
HGOPY	No Diseases	1991	None	No	No	NA	NA	4	No	I never smoked	No	Higher education	Single
HGOPY	No Diseases	1985	None	No	No	NA	NA	4	No	I never smoked	No	Secondary	I live with my partner but not married
HGOPY	No Diseases	1983	None	No	No	NA	NA	4	No	I never smoked	Yes	Higher education	I live with my partner but not married
HGOPY	No Diseases	1987	None	No	No	NA	NA	4	No	I never smoked	No	Higher education	Married
HGOPY	No Diseases	NA	Gestational Hypertension	Yes	Yes	No	Yes	3	Yes	I never smoked	No	No formal education	Married
HGOPY	No Diseases	1990	None	No	No	NA	NA	3	No	I never smoked	No	Secondary	Married
HGOPY	No Diseases	1987	None	No	No	NA	NA	4	No	I never smoked	No	Higher education	Married
HGOPY	No Diseases	1984	None	No	No	NA	NA	5	No	I never smoked	Yes	Secondary	Single
HGOPY	No Diseases	1977	None	No	No	NA	NA	3	Yes	I never smoked	No	Secondary	Married
HGOPY	No Diseases	NA	None	No	No	NA	NA	4	No	I never smoked	No	Higher education	Married
HGOPY	No Diseases	1985	None	No	No	NA	NA	4	Yes	I never smoked	No	Secondary	Married
HGOPY	No Diseases	1988	None	No	No	NA	NA	5	No	I never smoked	No	Secondary	Married
HGOPY	No Diseases	1987	None	No	No	NA	NA	2	Yes	I never smoked	No	Higher education	Married
HGOPY	No Diseases	1985	None	No	No	NA	NA	3	No	I never smoked	I dont know	Secondary	Married
HGOPY	No Diseases	1985	None	No	No	NA	NA	5	No	I never smoked	No	Secondary	Married
HGOPY	No Diseases	1990	None	No	No	NA	NA	3	No	I never smoked	Yes	Secondary	Married
HGOPY	No Diseases	1982	None	No	No	NA	NA	6	No	I never smoked	I dont know	Secondary	Married
HGOPY	No Diseases	1986	None	No	NA	NA	NA	4	No	I never smoked	Yes	Higher education	Married
HGOPY	No Diseases	1989	None	No	No	NA	NA	1	No	I never smoked	I dont know	Higher education	Single
HGOPY	No Diseases	1986	None	No	No	NA	NA	3	Yes	I never smoked	Yes	Higher education	Married
General Hospital	Hypertensive Diseases	1968	None	No	No	NA	NA	NA	No	I never smoked	No	Higher education	Married
HGOPY	Hypertensive Diseases	1958	None	No	No	NA	NA	6	No	I never smoked	Yes	Primary	Married
General Hospital	Hypertensive Diseases	1989	None	No	No	NA	NA	2	No	I never smoked	Yes	Secondary	Married
General Hospital	Hypertensive Diseases	1958	None	No	No	NA	NA	2	No	I never smoked	Yes	Secondary	Divorced
HGOPY	Hypertensive Diseases	1961	None	No	No	NA	NA	10	No	I never smoked	Yes	Secondary	Married
HGOPY	Hypertensive Diseases	1972	None	No	No	NA	NA	9	No	I never smoked	Yes	Secondary	Married
General Hospital	Hypertensive Diseases	1969	None	No	No	NA	NA	6	No	I never smoked	Yes	No formal education	Married
HGOPY	Hypertensive Diseases	1958	None	No	No	NA	NA	5	No	I never smoked	No	Secondary	Widow
General Hospital	Hypertensive Diseases	1962	None	No	No	NA	NA	10	No	I never smoked	Yes	Secondary	Married
General Hospital	Hypertensive Diseases	1979	None	No	No	NA	NA	3	No	I never smoked	Yes	Higher education	Married
HGOPY	Hypertensive Diseases	1954	None	No	No	NA	NA	7	No	I never smoked	Yes	Secondary	Married
CHU	Hypertensive Diseases	1975	Gestational Hypertension	Yes	No	No	No	4	No	I never smoked	Yes	Secondary	I live with my partner but not married
General Hospital	Hypertensive Diseases	1959	None	No	I dont know	NA	NA	3	No	I used to but I stopped	Yes	Higher education	Widow
General Hospital	Hypertensive Diseases	1977	Preeclampsia	Yes	Yes	I dont remember	Yes	6	No	I never smoked	Yes	Secondary	I live with my partner but not married
General Hospital	Hypertensive Diseases	1971	None	No	No	NA	NA	6	No	I never smoked	Yes	Secondary	Divorced
General Hospital	Hypertensive Diseases	1977	Gestational Hypertension	Yes	Yes	No	No	4	No	I never smoked	No	Higher education	Married
General Hospital	Hypertensive Diseases	1967	None	No	No	NA	NA	9	No	I never smoked	Yes	No formal education	Married
General Hospital	Cerebrovascular Heart Disease	1959	None	No	No	NA	NA	5	No	I never smoked	Yes	Secondary	I live with my partner but not married
HGOPY	Hypertensive Diseases	1979	None	No	No	NA	NA	1	No	I never smoked	No	Secondary	I live with my partner but not married
General Hospital	Hypertensive Diseases	1963	None	No	No	NA	NA	6	Yes	I never smoked	No	Primary	Married
General Hospital	Hypertensive Diseases	1965	None	No	No	NA	NA	4	No	I never smoked	Yes	Higher education	Married
General Hospital	Hypertensive Diseases	1971	Gestational Hypertension	Yes	No	I dont remember	No	2	No	I never smoked	Yes	Secondary	Married
General Hospital	Hypertensive Diseases	1955	Preeclampsia	Yes	Yes	No	No	9	No	I never smoked	No	Higher education	Married
HGOPY	Hypertensive Diseases	1958	Preeclampsia	Yes	Yes	I dont remember	Yes	12	No	I never smoked	Yes	Secondary	Widow
General Hospital	Hypertensive Diseases	1977	None	No	No	NA	NA	7	No	I never smoked	Yes	Secondary	Married
General Hospital	Hypertensive Diseases	1968	None	No	No	NA	NA	1	No	I never smoked	Yes	NA	Married
General Hospital	Hypertensive Diseases	1989	Gestational Hypertension	Yes	Yes	No	No	4	No	I never smoked	Yes	Secondary	Married
General Hospital	Hypertensive Diseases	1984	None	No	No	NA	NA	3	No	I never smoked	No	Higher education	Married
HGOPY	Hypertensive Diseases	1965	None	No	No	NA	NA	10	Yes	I never smoked	Yes	Secondary	Married
HGOPY	No Diseases	1989	None	No	No	NA	NA	1	No	I never smoked	No	Higher education	Single
HGOPY	No Diseases	1983	None	No	No	NA	NA	5	No	I never smoked	Yes	Higher education	Married
HGOPY	No Diseases	1986	Gestational Hypertension	Yes	I dont know	No	No	2	No	I never smoked	No	No formal education	Married
HGOPY	No Diseases	1985	None	No	No	NA	NA	3	No	I never smoked	No	Higher education	Married
HGOPY	No Diseases	1986	None	No	No	NA	NA	4	Yes	I never smoked	Yes	Primary	Married
HGOPY	No Diseases	1976	None	No	No	NA	NA	4	No	I never smoked	Yes	Secondary	Single
HGOPY	No Diseases	1980	None	No	No	NA	NA	3	No	I never smoked	I dont know	Secondary	I live with my partner but not married
HGOPY	No Diseases	1975	None	No	No	NA	NA	5	No	I never smoked	Yes	Secondary	Married
HGOPY	No Diseases	1985	None	No	No	NA	NA	3	No	I used to but I stopped	Yes	Secondary	Married
HGOPY	No Diseases	1987	None	No	No	NA	NA	1	No	I never smoked	No	Higher education	Single
HGOPY	No Diseases	1986	None	No	No	NA	NA	2	No	I never smoked	No	Higher education	Married
HGOPY	No Diseases	1988	None	No	No	NA	NA	3	No	I used to but I stopped	Yes	Secondary	I live with my partner but not married
HGOPY	No Diseases	1988	None	No	No	NA	NA	3	No	I never smoked	No	Higher education	Married
HGOPY	No Diseases	1992	None	No	No	NA	NA	2	No	I never smoked	Yes	Secondary	I live with my partner but not married
HGOPY	No Diseases	1996	None	No	No	NA	NA	1	No	I never smoked	No	Secondary	Married
HGOPY	No Diseases	1995	None	No	No	NA	NA	1	No	I never smoked	No	Higher education	Married
HGOPY	No Diseases	1968	None	No	No	NA	NA	6	No	I never smoked	No	Primary	Married
HGOPY	No Diseases	1983	Eclampsia	Yes	Yes	I dont remember	Yes	5	No	I never smoked	Yes	Secondary	Married
HGOPY	No Diseases	1996	None	No	No	NA	NA	2	No	I never smoked	No	Secondary	Single
HGOPY	No Diseases	1988	Eclampsia	Yes	No	Yes	Yes	2	No	I never smoked	Yes	Secondary	Married
HGOPY	No Diseases	1974	None	No	No	NA	NA	2	No	I never smoked	Yes	Higher education	Married
HGOPY	No Diseases	1970	Gestational Hypertension	Yes	Yes	I dont remember	Yes	4	No	I never smoked	Yes	Secondary	Married
HGOPY	No Diseases	1982	None	No	No	NA	NA	2	No	I never smoked	Yes	Secondary	Married
HGOPY	No Diseases	1991	None	No	No	NA	NA	1	Yes	I smoke	I dont know	Higher education	Single
HGOPY	No Diseases	1981	None	No	No	NA	NA	3	No	I never smoked	No	Higher education	Married
HGOPY	No Diseases	1989	None	No	No	NA	NA	4	Yes	I never smoked	No	Secondary	Single
HGOPY	No Diseases	1986	None	No	I dont know	NA	NA	5	No	I never smoked	No	Secondary	I live with my partner but not married
HGOPY	No Diseases	1986	Gestational Hypertension	Yes	Yes	I dont remember	No	5	No	I never smoked	No	Higher education	I live with my partner but not married
HGOPY	No Diseases	1988	None	No	No	NA	NA	1	No	I never smoked	No	Higher education	I live with my partner but not married
HGOPY	No Diseases	1992	None	No	No	NA	NA	2	No	I never smoked	Yes	Higher education	Married
HGOPY	Hypertensive Diseases	1963	None	No	No	NA	NA	3	No	I never smoked	NA	No formal education	Widow
General Hospital	Cerebrovascular Heart Disease	1960	None	I dont know	No	NA	NA	2	Yes	I used to but I stopped	I dont know	Primary	Married
HGOPY	No Diseases	1988	Gestational Hypertension	Yes	No	NA	NA	2	No	I never smoked	No	Higher education	Married
HGOPY	No Diseases	1992	None	NA	NA	NA	NA	2	No	I never smoked	No	Secondary	Single
HGOPY	No Diseases	1988	None	No	NA	NA	NA	3	No	I never smoked	No	Secondary	Single
HGOPY	No Diseases	NA	None	No	NA	NA	NA	3	No	I never smoked	No	Secondary	Married
HGOPY	No Diseases	1994	None	No	No	NA	NA	2	No	I never smoked	No	Secondary	Married
HGOPY	No Diseases	1961	Gestational Hypertension	Yes	Yes	Yes	No	3	Yes	I never smoked	Yes	Secondary	I live with my partner but not married
HGOPY	No Diseases	1985	None	No	No	NA	NA	2	No	I never smoked	No	Secondary	Married
HGOPY	No Diseases	1990	None	No	No	NA	NA	3	Yes	I used to but I stopped	Yes	Secondary	I live with my partner but not married
HGOPY	No Diseases	1984	None	No	No	NA	NA	4	No	I never smoked	Yes	Higher education	Married
HGOPY	No Diseases	1989	None	No	No	NA	NA	2	Yes	I never smoked	I dont know	Secondary	Married
HGOPY	No Diseases	1986	None	No	No	NA	NA	4	No	I never smoked	No	Higher education	Married
HGOPY	No Diseases	1981	None	No	No	NA	NA	2	No	I used to but I stopped	No	Higher education	Married
General Hospital	Hypertensive Diseases	1958	None	No	No	NA	NA	4	No	I never smoked	I dont know	Primary	I live with my partner but not married
General Hospital	Hypertensive Diseases	1969	None	No	No	NA	NA	1	No	I used to but I stopped	No	Secondary	Married
General Hospital	Hypertensive Diseases	1955	None	No	No	NA	NA	3	No	I used to but I stopped	I dont know	Higher education	Single
General Hospital	Hypertensive Diseases	1959	Gestational Hypertension	Yes	I dont know	I dont remember	No	6	No	I never smoked	I dont know	Primary	I live with my partner but not married
General Hospital	Hypertensive Diseases	1969	None	No	No	NA	NA	6	Yes	I used to but I stopped	No	Secondary	Married
HGOPY	Hypertensive Diseases	1952	None	No	No	NA	NA	4	No	I never smoked	No	Secondary	Married
General Hospital	Cerebrovascular Heart Disease	1955	None	No	No	NA	NA	3	No	I never smoked	Yes	Primary	I live with my partner but not married
HGOPY	Hypertensive Diseases	1969	None	No	No	NA	NA	6	Yes	I never smoked	No	Secondary	Married
HGOPY	Hypertensive Diseases	NA	None	No	No	NA	NA	NA	No	I used to but I stopped	No	Primary	I live with my partner but not married
HGOPY	No Diseases	1987	Gestational Hypertension	Yes	No	NA	NA	4	Yes	I never smoked	Yes	Higher education	Married
HGOPY	No Diseases	1964	None	NA	NA	NA	NA	7	No	I never smoked	No	Secondary	Married
HGOPY	No Diseases	1977	None	No	NA	NA	NA	4	No	I never smoked	Yes	Secondary	Married
HGOPY	No Diseases	1993	None	No	NA	NA	NA	1	No	I never smoked	No	Higher education	Single
HGOPY	No Diseases	1980	None	No	No	NA	NA	5	Yes	I never smoked	No	Secondary	I live with my partner but not married
HGOPY	No Diseases	1975	None	No	NA	NA	NA	6	No	I never smoked	No	NA	Married
HGOPY	No Diseases	1977	None	No	No	NA	NA	3	No	I never smoked	Yes	Secondary	Married
HGOPY	No Diseases	1988	None	No	No	NA	NA	5	Yes	I never smoked	No	No formal education	Married
HGOPY	Cerebrovascular Heart Disease	1964	None	No	No	NA	NA	4	No	I used to but I stopped	No	Primary	Widow
General Hospital	Hypertensive Diseases	1976	None	No	No	NA	NA	6	Yes	I used to but I stopped	I dont know	Higher education	Married
General Hospital	Hypertensive Diseases	1972	None	No	I dont know	NA	NA	2	No	I never smoked	No	Primary	I live with my partner but not married
HGOPY	No Diseases	1990	None	No	No	NA	NA	3	No	I never smoked	No	Secondary	Married
HGOPY	No Diseases	1983	None	No	No	NA	NA	3	No	I never smoked	No	Higher education	Married
HGOPY	No Diseases	1985	None	No	No	NA	NA	3	No	I used to but I stopped	Yes	Secondary	Married
HGOPY	No Diseases	1984	None	No	No	NA	NA	3	Yes	I never smoked	No	Higher education	Married
HGOPY	No Diseases	1983	None	No	No	NA	NA	5	No	I never smoked	No	Secondary	Married
HGOPY	No Diseases	1990	None	No	No	NA	NA	3	No	I never smoked	No	Secondary	Single
HGOPY	No Diseases	1975	None	No	No	NA	NA	4	No	I never smoked	No	Higher education	Married
HGOPY	No Diseases	1972	None	No	NA	NA	NA	7	No	I never smoked	No	Secondary	Married
HGOPY	No Diseases	1980	None	No	NA	NA	NA	2	No	I never smoked	Yes	Higher education	Single
HGOPY	No Diseases	1986	None	No	NA	NA	NA	1	No	I never smoked	No	Higher education	Single
HGOPY	No Diseases	1991	None	No	NA	NA	NA	6	No	NA	Yes	Secondary	Single
General Hospital	Hypertensive Diseases	1985	None	No	No	NA	NA	2	No	I never smoked	No	Higher education	Single
HGOPY	No Diseases	1992	None	No	No	NA	NA	2	No	I never smoked	Yes	Primary	I live with my partner but not married
HGOPY	No Diseases	1985	None	No	No	NA	NA	4	No	I never smoked	Yes	Secondary	Married
HGOPY	No Diseases	1988	None	No	No	NA	NA	3	No	I never smoked	Yes	Secondary	I live with my partner but not married
HGOPY	No Diseases	NA	None	No	NA	NA	NA	3	No	I never smoked	I dont know	Secondary	Divorced
HGOPY	Hypertensive Diseases	1988	Preeclampsia	Yes	Yes	Yes	No	4	No	I never smoked	Yes	Secondary	Single
HGOPY	No Diseases	1977	None	No	No	NA	NA	4	No	I never smoked	No	Higher education	Married
HGOPY	No Diseases	1986	None	No	No	NA	NA	4	No	I smoke	Yes	Higher education	I live with my partner but not married
HGOPY	No Diseases	1984	None	No	No	NA	NA	2	Yes	I never smoked	No	Higher education	Married
HGOPY	No Diseases	1987	None	No	No	NA	NA	2	No	I never smoked	No	Higher education	Married
HGOPY	No Diseases	1976	None	No	No	NA	NA	6	No	I never smoked	No	Secondary	Married
HGOPY	No Diseases	1989	None	No	No	NA	NA	3	No	I never smoked	No	Secondary	Married
HGOPY	No Diseases	1975	Gestational Hypertension	Yes	I dont know	No	No	3	No	I never smoked	No	Higher education	Married
HGOPY	No Diseases	NA	None	No	No	NA	NA	2	No	I never smoked	No	Higher education	Married
HGOPY	No Diseases	1990	None	No	No	NA	NA	2	No	I never smoked	Yes	Higher education	Married
HGOPY	No Diseases	1977	Eclampsia	Yes	I dont know	No	Yes	6	No	I never smoked	No	Secondary	Married
HGOPY	No Diseases	1987	None	No	No	NA	NA	4	No	I never smoked	Yes	Higher education	Married
HGOPY	No Diseases	NA	None	No	No	NA	NA	NA	No	I never smoked	Yes	Secondary	Married
HGOPY	No Diseases	1986	None	No	No	NA	NA	2	No	I never smoked	Yes	Secondary	Married
HGOPY	No Diseases	1990	None	No	No	NA	NA	3	No	I never smoked	Yes	Secondary	Married
HGOPY	No Diseases	1980	None	No	No	NA	NA	1	No	I never smoked	Yes	Higher education	Married
HGOPY	No Diseases	1990	None	No	No	NA	NA	1	No	I never smoked	Yes	Higher education	Single
HGOPY	No Diseases	1978	None	No	No	NA	NA	6	No	I never smoked	Yes	Secondary	Married
HGOPY	No Diseases	1990	None	No	No	NA	NA	1	Yes	I never smoked	Yes	Secondary	NA
HGOPY	No Diseases	1980	Preeclampsia	Yes	Yes	Yes	No	5	No	I never smoked	Yes	Secondary	Married
HGOPY	No Diseases	1980	Gestational Hypertension	Yes	Yes	Yes	No	5	No	I never smoked	Yes	Secondary	I live with my partner but not married
HGOPY	No Diseases	1987	None	No	No	NA	NA	4	No	I never smoked	Yes	Secondary	Married
HGOPY	No Diseases	1982	None	No	No	NA	NA	7	No	I never smoked	Yes	Primary	Married
HGOPY	No Diseases	1987	Preeclampsia	No	No	NA	NA	2	Yes	I never smoked	I dont know	Higher education	Married
HGOPY	No Diseases	1990	None	No	No	NA	NA	5	No	I never smoked	I dont know	Higher education	I live with my partner but not married
HGOPY	No Diseases	1988	None	No	No	NA	NA	2	No	I never smoked	Yes	Secondary	Married
HGOPY	No Diseases	1985	Gestational Hypertension	Yes	Yes	No	No	5	Yes	I used to but I stopped	Yes	Secondary	I live with my partner but not married
HGOPY	No Diseases	1990	None	No	No	NA	NA	2	No	I never smoked	Yes	Secondary	Married
HGOPY	No Diseases	1992	None	No	No	NA	NA	1	No	I never smoked	No	Secondary	Single
HGOPY	No Diseases	1980	None	No	No	NA	NA	2	Yes	I never smoked	Yes	Secondary	I live with my partner but not married
HGOPY	No Diseases	1980	Gestational Hypertension	Yes	Yes	Yes	No	3	No	I never smoked	Yes	Secondary	I live with my partner but not married
HGOPY	No Diseases	1986	None	No	No	NA	NA	2	Yes	I never smoked	I dont know	Higher education	Widow
HGOPY	No Diseases	1986	None	No	No	NA	NA	3	No	I never smoked	No	Secondary	I live with my partner but not married
HGOPY	No Diseases	1990	None	No	No	NA	NA	1	No	I never smoked	Yes	NA	Married
HGOPY	No Diseases	1990	None	No	No	NA	NA	3	Yes	I never smoked	I dont know	Secondary	Single
HGOPY	No Diseases	1990	None	No	No	NA	NA	1	Yes	I never smoked	Yes	Secondary	Single
HGOPY	No Diseases	1982	None	No	No	NA	NA	2	No	I never smoked	Yes	Primary	I live with my partner but not married
HGOPY	No Diseases	1990	None	No	No	NA	NA	4	Yes	I never smoked	Yes	Secondary	Single
HGOPY	No Diseases	1982	Preeclampsia	Yes	Yes	I dont remember	Yes	2	No	I never smoked	Yes	Secondary	I live with my partner but not married
HGOPY	No Diseases	1982	None	No	No	NA	NA	5	No	I never smoked	Yes	Secondary	I live with my partner but not married
HGOPY	No Diseases	1982	Gestational Hypertension	Yes	Yes	No	Yes	3	No	I never smoked	Yes	Higher education	I live with my partner but not married
HGOPY	No Diseases	1981	None	No	No	NA	NA	6	No	I never smoked	I dont know	Higher education	Widow
HGOPY	No Diseases	1985	Preeclampsia	No	No	NA	NA	4	No	I used to but I stopped	No	Higher education	I live with my partner but not married
HGOPY	No Diseases	1986	None	No	No	NA	NA	4	No	I never smoked	Yes	Secondary	Married
HGOPY	No Diseases	1992	None	No	No	NA	NA	1	No	I never smoked	I dont know	Secondary	Married
HGOPY	No Diseases	1990	None	No	No	NA	NA	1	No	I smoke	Yes	Secondary	Single
HGOPY	No Diseases	NA	None	No	No	NA	NA	4	No	NA	Yes	Secondary	Married
HGOPY	No Diseases	1993	None	No	No	NA	NA	1	NA	NA	I dont know	Higher education	NA
HGOPY	No Diseases	1982	None	No	No	NA	NA	NA	No	I smoke	No	Secondary	Single
HGOPY	No Diseases	1981	None	No	No	NA	NA	2	No	I never smoked	I dont know	Secondary	Married
HGOPY	No Diseases	NA	None	No	No	NA	NA	2	NA	I never smoked	I dont know	Higher education	Single
HGOPY	No Diseases	1994	None	No	No	NA	NA	1	No	I smoke	No	Secondary	Single
HGOPY	No Diseases	1988	None	No	No	NA	NA	4	No	I never smoked	I dont know	Higher education	Married
HGOPY	No Diseases	1978	None	No	No	NA	NA	2	Yes	NA	Yes	Secondary	Single
General Hospital	Hypertensive Diseases	1970	None	No	No	NA	NA	6	No	I never smoked	No	Secondary	Married
HGOPY	Hypertensive Diseases	1962	None	No	No	NA	NA	4	No	I used to but I stopped	No	Primary	Married
General Hospital	Hypertensive Diseases	1964	None	No	No	NA	NA	12	Yes	I never smoked	Yes	Primary	Divorced
HGOPY	No Diseases	NA	None	No	No	NA	NA	3	No	I never smoked	No	Secondary	Single
HGOPY	No Diseases	NA	None	No	No	NA	NA	4	No	I never smoked	No	Higher education	Married

## Sheet: labels
patient_id	Participants identification number
hospital attended	Hospital attended by the participant
case_situation	Outcome variable, cardiovascular disease diagnosis
birth	year of birth
rehdp	reported phsyician diagnosis of HDP
gesthyperten	Where you diagnosed of hypertension during a pregnancy?
antihyperten	Reported medication of anti hypertensive drugs during the pregnancy
proteinuria	Reported physician diagnosis of proteinuria
seizure	reported seizure or loss of conciouness by the time of delivery
totprenancy	number of pregnancies
multibirth	multiple gestation
smokestat	smoking status
famhist	family history of cardiovascular disease
education	education level
matrimonial	marital status
